# Supplementary material for: Draft genomic sequence of a chromate- and sulfate-reducing Alishewanella strain with the ability to bioremediate Cr and Cd contamination
Source: Stand Genomic Sci. 2016 Aug 5;11:48. doi: 10.1186/s40793-016-0169-3 (PMC4974768; doi:10.1186/s40793-016-0169-3)
Supplement: Additional file 2: — Table S1. Putative proteins involved in sulfate and chromate reduction. Table S2. Putative proteins involved in heavy metal resistance. (XLSX 14 kb) [file 40793_2016_169_MOESM2_ESM.xlsx]

## Sheet: Sheet1
Draft genomic sequence of a chromate- and sulfate-reducing Alishewanella with the ability to bioremediate Cr and Cd contamination Xian Xia1, Jiahong Li1, Shuijiao Liao1, 2, Gaoting Zhou1, 2, Hui Wang1, Liqiong Li1, Biao Xu1, Gejiao Wang1* 1 State Key Laboratory of Agricultural Microbiology, 2 College of Basic Sciences, Huazhong Agricultural University, Wuhan, 430070, P. R. China *Correspondence s…
Table S1. Putative proteins involved in sulfate and chromate reduction
Putative function		Locus_tag of the predicted protein
		Alishewanella sp. WH16-1	Alishewanella agri BL06T	Alishewanella aestuarii B11T	Alishewanella jeotgali KCTC 22429T
Sulfate transport and reduction	Periplamic sulfate/thiosulfate binding protein CysP	AAY72_14890	AGRI_02120	AEST_17180	AJE_01079
	Sulfate ABC transporter CysU	AAY72_14885	AGRI_02115	AEST_33060	AJE_17435
	Sulfate ABC transporter CysW	AAY72_14880	AGRI_02110	AEST_33050	AJE_17430
	Sulfate ABC transporter CysA	AAY72_14875	AGRI_02105	AEST_12430	AJE_15349
	Sulfate adenylyltransferase CysN	AAY72_03865	AGRI_04772	AEST_13850	AJE_16264
	Sulfate adenylyltransferase CysD	AAY72_03870	AGRI_04777	AEST_13840	AJE_16259
	Adenylyl sulfate kinase CysC	AAY72_07290	AGRI_10291	AEST_02040	AJE_08422
	Adenylylsulfate reductase CysH	AAY72_07265	AGRI_10316	AEST_01950	AJE_08380
	Sulfite reductase alpha CysJ	AAY72_07255	AGRI_10326	AEST_01930	AJE_08370
	Sulfite reductase beta CysI	AAY72_07260	AGRI_10321	AEST_01940	AJE_08375
Chromate reduction	YieF homologous protein (NADPH-dependent FMN reductase)	AAY72_00755	AGRI_01475	AEST_31820	AJE_01846
Table S2. Putative proteins involved in heavy metal resistance
Putative function		Locus_tag of the predicted protein
		Alishewanella sp. WH16-1	Alishewanella agri BL06T	Alishewanella aestuarii B11T	Alishewanella jeotgali KCTC 22429T
Chromate resistance	Chromate efflux protein ChrA	AAY72_04990 AAY72_02075	AGRI_05207 AGRI_02343	AEST_12860	AJE_15569 AJE_06141
	Chromate regulator ChrB	AAY72_02070	AGRI_02348		AJE_06136
	Chromate resistance protein ChrC	AAY72_02080	AGRI_02338
	Hypothetical protein 1*	AAY72_02085
	Chromate resistance protein ChrF	AAY72_02090
	Lppy/Lpqo family protein	AAY72_02095
	Hypothetical protein 2*	AAY72_02100
	ABC transporter permease	AAY72_02105
Cadmium or Lead resistance	Manganese transporter (MntH)	AAY72_15680
	Cation transporter (CzcA)	AAY72_14220	AGRI_05512 AGRI_04471 AGRI_05592	AEST_14590 AEST_12100	AJE_15244 AJE_15100
	Cation transporter ATPase (ZntA)	AAY72_00845 AAY72_15810	AGRI_13715 AGRI_13950 AGRI_01100 AGRI_05642	AEST_22720 AEST_31160	AJE_10529 AJE_02606 AJE_12024
	Cation transporter ATPase (CzcD)		AGRI_13885 AGRI_10456	AEST_01720
	Cation transport (CzcP)		AGRI_01565		AJE_08260
	ZIP family metal transporter			AEST_03700
Copper resistance	Copper ABC transporter ATPase	AAY72_03230
	Copper resistance protein CopD	AAY72_14240	AGRI_13810	AEST_22700 AEST_25760	AJE_12034 AJE_10599
	Copper resistance protein CopC	AAY72_14245	AGRI_13805	AEST_22690	AJE_12039 AJE_10604
	Copper resistance protein CopB	AAY72_14250	AGRI_13800	AEST_25780	AJE_10609
	Copper resistance protein CopA	AAY72_14255	AGRI_13795	AEST_25790	AJE_10614
	Lipoprotein NlpE		AGRI_12996		AJE_02051 AJE_11234
Arsenic resistance	ArsR family regulator	AAY72_09270 AAY72_10810 AAY72_11920 AAY72_13290	AGRI_05237	AEST_12730	AJE_15539
	Arsenic ABC transporter ATPase (ArsA)	AAY72_14940		AEST_33220	AJE_17505
	Arsenic transporter (ArsB)	AAY72_10805
	Arsenate reductase (ArsC)	AAY72_05635	AGRI_02283	AEST_33400	AJE_17590
	Arsenite efflux pump (ACR3)				AJE_15544
	Phosphate transporter PstB	AAY72_11170 AAY72_14110	AGRI_08300 AGRI_08235	AEST_06580 AEST_06690	AJE_12588 AJE_12528
	Phosphate transporter PstA	AAY72_11175 AAY72_14105	AGRI_08305 AGRI_08240	AEST_06570 AEST_06680	AJE_12583 AJE_12523
	Phosphate transporter PstC	AAY72_11180 AAY72_14100	AGRI_08310 AGRI_08245	AEST_06560 AEST_06670	AJE_12578 AJE_12518
	Phosphate transporter PstS	AAY72_11185 AAY72_14095	AGRI_08250 AGRI_08315	AEST_06660 AEST_06550	AJE_12573 AJE_12513
Mercury resistance	Transcriptional regulator (MerR)		AGRI_13900	AEST_22890	AJE_10579
	Mercuric transport protein (MerT)	AAY72_05450	AGRI_13905	AEST_22880	AJE_10574
	Mercury transporter (MerP)	AAY72_05455	AGRI_13910	AEST_22870	AJE_10569
	Mercuric reductase (MerA)	AAY72_05460	AGRI_13915	AEST_22850	AJE_10564
	Transcriptional regulator MerD	AAY72_05465	AGRI_13920	AEST_22840	AJE_10559
	Mercury resistance protein (MerE)	AAY72_05470	AGRI_13925		AJE_10554
	Mercury transport protein (MerC)			AEST_22860	AJE_12753
*Hypothetical protein 1 and Hypothetical protein 2 stand for the hp1 and hp2 gene coding product respectively.
